# Supplementary material for: Transcriptome Sequencing and Biochemical Analysis of Perianths and Coronas Reveal Flower Color Formation in Narcissus pseudonarcissus
Source: Int J Mol Sci. 2018 Dec 12;19(12):4006. doi: 10.3390/ijms19124006 (PMC6320829; doi:10.3390/ijms19124006)
Supplement: Supplementary file 1 [file ijms-19-04006-s001.zip]

Archive with 15 entries (15 files):
- Supplementary Fig. S1.tif
- Supplementary Fig. S2.tif
- Supplementary Fig. S3 .GO.tif
- Supplementary Fig. S4.COG.classification.tif
- Supplementary Fig. S5.tif
- Supplementary Fig. S6.tif
- Supplementary Fig. S7.tif
- Supplementary Fig. S8.tif
- Supplementary Table S1,.docx
- Supplementary Table S2,.docx
- Supplementary Table S3,.docx
- Supplementary Table S4,.docx
- Supplementary Table S5,.docx
- Supplementary Table S6,.docx
- Supplementary Table S7,.docx
